# Supplementary material for: A Systematic and Practical Framework on Gender and Sexual Diverse (GSD) Health for Internal Medicine Residents
Source: MedEdPORTAL. 2025 Jun 17;21:11535. doi: 10.15766/mep_2374-8265.11535 (PMC12170925; doi:10.15766/mep_2374-8265.11535)
Supplement: Supplementary file 1 — GSD Health Handout.pptxGAHT Handout.pptxFacilitator Guide.docxGSD Health - Part 1.pptxGSD Health - Transgender Health.pptxGSD Health Survey.docxTGD Health Survey.docx [file mep_2374-8265.11535-s001.zip]

Archive with 8 entries (8 files):
- C. Facilitator Guide.docx
- D. GSD Health - Part 1.pptx
- E. GSD Health - Transgender Health.pptx
- F. GSD Health Survey.docx
- G. TGD Health Survey.docx
- A. GSD Health Handout.pptx
- B. GAHT Handout.pptx
- _Educational Summary Report_11535.pdf
